# Supplementary material for: Exploring the Effects of Lifestyle Disruptions on Physical Fitness in Children and Adolescents: a Systematic Scoping Review
Source: Sports Med Open. 2025 Jun 7;11:65. doi: 10.1186/s40798-025-00883-0 (PMC12145346; doi:10.1186/s40798-025-00883-0)
Supplement: Supplementary file 2 — Supplementary Material 2: Appendix S2 - Data extraction of studies on lockdown [file 40798_2025_883_MOESM2_ESM.xlsx]

## Sheet: Feuil1
Supplementary table 1. Search strategy for each database
PubMed Results		Number of records
Lockdown	(physical capacity[Title]) OR (physical function[Title]) OR (physical fitness[Title]) OR (physical condition[Title]) OR (sprint[Title]) OR (endurance[Title]) OR (jump[Title]) OR (strength[Title]) OR (flexibility[Title]) OR (VO2[Title]) OR (cardiorespiratory[Title]) OR (aerobic[Title]) OR (anaerobic[Title]) OR (muscle[Title]) OR (fitness[Title]) OR (athletic performance[Title]) OR (motor skills[Ti…	29
Vacations	(physical capacity[Title]) OR (physical function[Title]) OR (physical fitness[Title]) OR (physical condition[Title]) OR (sprint[Title]) OR (endurance[Title]) OR (jump[Title]) OR (strength[Title]) OR (flexibility[Title]) OR (VO2[Title]) OR (cardiorespiratory[Title]) OR (aerobic[Title]) OR (anaerobic[Title]) OR (muscle[Title]) OR (fitness[Title]) OR (athletic performance[Title]) OR (motor skills[Ti…	37
Training cessation	(physical capacity[Title]) OR (physical function[Title]) OR (physical fitness[Title]) OR (physical condition[Title]) OR (sprint[Title]) OR (endurance[Title]) OR (jump[Title]) OR (strength[Title]) OR (flexibility[Title]) OR (VO2[Title]) OR (cardiorespiratory[Title]) OR (aerobic[Title]) OR (anaerobic[Title]) OR (muscle[Title]) OR (fitness[Title]) OR (athletic performance[Title]) OR (motor skills[Ti…	28
Weekends	(physical capacity[Title]) OR (physical function[Title]) OR (physical fitness[Title]) OR (physical condition[Title]) OR (sprint[Title]) OR (endurance[Title]) OR (jump[Title]) OR (strength[Title]) OR (flexibility[Title]) OR (VO2[Title]) OR (cardiorespiratory[Title]) OR (aerobic[Title]) OR (anaerobic[Title]) OR (muscle[Title]) OR (fitness[Title]) OR (athletic performance[Title]) OR (motor skills[Ti…	0
ScienceDirect (Elsevier) Results
Lockdown and physical fitness	Title: (physical health OR physical capacity OR physical function OR physical fitness OR physical condition)	15
	All : (children OR youth OR teen OR child)
	Title-abstract : lockdown OR quarantine
Vacations and physical fitness	Title : (summer OR vacations OR holidays OR summer break) AND school	30
	All : (physical health OR physical capacity OR physical function OR physical fitness OR physical condition) AND (children OR youth OR teen OR child)
Training cessation and physical fitness	Title : detraining	5
	All : (physical health OR physical capacity OR physical function OR physical fitness OR physical condition) AND (children OR youth OR teen OR child)
Weekends and physical fitness	Title : (week OR weekdays OR weekday OR weekly) AND (weekend OR week-end)	19
	All : (physical health OR physical capacity OR physical function OR physical fitness OR physical condition) AND (children OR youth OR teen OR child)
Lockdown and motor skills	Title: (motor skills OR motor function OR motor fitness OR motor ability OR movement)	6
	All : (children OR youth OR teen OR child)
	Title-abstract : lockdown OR quarantine
Vacations and motor skills	Title: (motor skills OR motor function OR motor fitness OR motor ability OR movement)	2
	All : (children OR youth OR teen OR child)
	Title-abstract : (summer OR vacations OR holidays OR summer break) AND school
Training cessation and motor skills	Title : detraining	4
	All : (motor skills OR motor function OR motor fitness OR motor ability OR movement) AND (children OR youth OR teen OR child)
Weekends and motor skills	All : (children OR child OR youth OR teen) AND (motor skills OR motor function OR motor fitness OR motor ability OR movement)	10
	Title : (week OR weekdays OR weekday OR weekly) AND (weekend OR week-end)
