# Supplementary material for: Exploring the Effects of Lifestyle Disruptions on Physical Fitness in Children and Adolescents: a Systematic Scoping Review
Source: Sports Med Open. 2025 Jun 7;11:65. doi: 10.1186/s40798-025-00883-0 (PMC12145346; doi:10.1186/s40798-025-00883-0)
Supplement: Supplementary file 3 — Supplementary Material 3: Appendix S3 - Data extraction of studies on school vacations [file 40798_2025_883_MOESM3_ESM.xlsx]

## Sheet: Extraction
Supplementary table 2 : data extraction of studies on lockdown
Studies examining the effect of COVID-19 lockdown on physical fitness in children (n=8)
Study			Population				Measurements				Results
Author., year (location)	Design	Aims	n	Category	Age (years ± SD)	Sex	Procedure	Duration of disruption (weeks)	Outcome	Method
Ramos Alvarez et al., 2021 (Spain)	Observational	Examine the impact of lockdown on physical fitness in children aged 11-12	50	School children	11.40 ± 0.50	M 66% ; F 34%	Three evaluation were conducted, two before (14 october 2019, 2 march 2020) and one immediately after the end of the home lockdown period (28 may 2020).	12	Cardiorespiratory fitness, muscle strength, explosive power, agility,	Alpha Fitness Battery (handgrip, long jump, 4x10m agility speed test, 20-m run test (Léger))	Signficant decreases post-lockdown were reported for : standing long jump, motor capacity and aerobic capacity and VO2 max, and in left handgrip.
Zhou et al., 2022 (China)	Cohort	Examine the impact of the COVID-19 pandemic lockdown on physical fitness, and the impact of initial physical fitness indicators on their changes during the lockdown in adolescents.	265	Adolescents	14.1 ± 0.4	M 57% ; F 43%	Two evaluations were conducted before (November 2019) and after the lockdown (July 2020).	24	Cardiorespiratory fitness, explosive power, speed,power-strength, flexibility	800-m and 1000-m run, standing long jump, timed sit-ups, pull-ups, 50-m sprint, sit and reach	In girls, no changes were reported in sit-ups. In boys, a signficant improvement in pull-ups was reported. In both, no changes were found in standing long jump. However, significant decreases in CRF and sprints were reported over lockdown. There was also an increase in flexiblity.
Li et Cheong., 2022 (China)	Cohort	Determine the impact of the pandemic lockdown on the physical fitness of primary school students.	1235	School children	5 to 10 years	M 52% ; F 48%	Two evaluations were conducted before (October 2019) and after lockdown (October 2020).	24	Cardiorespiratory fitness, speed, power-strength, flexibility	50x8m shuttle run, 50-m sprint, timed sit-up, sit-and-reach	Signifcant increases in sit and reach and timed sit-ups, and a signficant decrease in 50m sprint were reported after lockdown. No changes were found in CRF.
Alvurdu et al., 2022 (Turkey)	Observational	Examine how physical performance has changed after 15 weeks of detraining imposed by lockdown.	68	Adolescents	15 to 18 years	M 100%	Two evaluations were conducted before (February 2020) and after lockdown (July 2020)	24	Cardiorespiratory fitness, explosive power, speed, agility	YYIRTL-1, countermovement jump, 20-m sprint, Change of direction test	Signficant decreases in speed, explosivity, agility and CRF were reported over lockdown
Jarnig et al., 2022 (Austria)	Cohort	Examine the impact of COVID-19-related mitigation measures on the health and fitness status of primary school children.	708	School children	7 to 10 years	M 51% ; F 49%	Five evaluations were conducted, at T1, September 2019 ; T2, June 2020 ; T3, September 2020 ; T4, March 2021 : and T5, June 2021 (T3 was before lockdown and T4 after lockdown).	24	Cardiorespiratory fitness, muscle strength, explosive power, speed	6-min run, medicine ball throwing, standing long jump, 4-m × 10-m shuttle run	Between T3 and T4 (second lockdown), significant decreases were reported in CRF, speed and muscle strength. An increase in explosivity was also found over lockdown.
Dauty et al., 2022 (France)	Observational	Examine the effects of SARS-CoV-2 infection and 1-month COVID-19 confinement on jump testing in young elite soccer players.	31	Young elite soccer players	14	M 100%	Three evaluations were conducted, before the lockdown (March 2021), after the lockdown (May 2021), and after a 1-month retraining period.	6	Explosive power	Squat jump, countermovement jump (with and without arm swing)	No changes were reported over lockdown
Pombo et al., 2021 (Portugal)	Cohort	Examine the impact of lockdown movement restrictions on children's motor competence.	114	School children	7 to 8 years	M 57% ; F 43%	Two evaluations were conducted, before (December 2019) and after lockdown (September 2020)	40	Speed, explosive power, agility, balance	10-m shuttle run, standing long jump, jumping sideways, shifting platforms	Significant decreases were reported in all outcomes over lockdown, except jumping sideways.
Lu et al., 2022 (China)	Cohort	Explore the characteristics of trends in physical fitness and nutritional status among school-aged students during the COVID-19 pandemic, which could help to develop targeted guidelines and policies for students (adolescents) to promote health during lockdowns resulting from public health emergencies.	27681	Students from primary school, middle school, high school and college	6 to 22 years	M 44% ; F 56%	Three evaluations were conducted, in october 2019, in october 2020 and in december 2021. Lockdown lasted from january 2020 to july 2020.	24	Cardiorespiratory fitness, explosive power, speed, power-strength, flexibility	800 or 1000 m running, 50 m sprint, 50 x 8 m shuttle run, sit-ups or chin-ups in 1min, standing long jump, sit-and reach	Numerous results were reported. Decreases in CRF were reported in both boys and girls of college and middle school, but only in girls of high school, whereas increases were found in boys. Increases in explosive power and flexibility were also found in all age groups but college, where no changes were found.
