# Supplementary material for: Exploring the Effects of Lifestyle Disruptions on Physical Fitness in Children and Adolescents: a Systematic Scoping Review
Source: Sports Med Open. 2025 Jun 7;11:65. doi: 10.1186/s40798-025-00883-0 (PMC12145346; doi:10.1186/s40798-025-00883-0)
Supplement: Supplementary file 4 — Supplementary Material 4: Appendix S4 - Data extraction of studies on training cessation [file 40798_2025_883_MOESM4_ESM.xlsx]

## Sheet: Extraction
Supplementary table 3 : data extraction of studies on school vacations
Studies examining the effect of school vacations on physical fitness (n=16)
Study			Population				Measurements				Results
Author., year (location)	Design	Aims	n	Category	Age (years ± SD)	Sex	Procedure	Duration of disruption (weeks)	Phyiscal fitness outcomes	Method
Aphamis et al., 2017 (Cyprus)	Observational	Investigate fitness and health related parameters over one academic year, and after the summer holidays for adolescents.	153	Adolescents	15 to 17 years old	M 56,2% ; F 43,8%	In a one year round study : three evaluations were conducted at the beginning of academic year (september), end of academic year (may) and return of summer year (september).	20	Cardiorespiratory fitness, muscle strength, explosivity, speed, flexibility.	Léger test, isometric handgrip strength, squat jump, 30-m sprint test, sit-and reach.	During summer break, sprint performance decreased in boys, but there was a maintenance of all other outcomes. In girls, decreases in CRF, sprint and squat jump were reported over the summer vacations.
Brusseau and Burns., 2018 (USA)	Observational	Examine the impact of summer breaks on the body composition and cardiovascular fitness of elementary school children	404	Children	6 to 10 years old	M 49% ; F 51%	In a three years observational study, four evaluations were conducted, on the first four weeks and last four weeks of the school year (before and after summer break)	16	Cardiorespiratory fitness	20-m PACER laps	No significant differences were measured in CRF after summer vacations.
Brusseau et al., 2019 (USA)	Parallel group study	Examine the changes in BMI and cardiovascular fitness during year-round and traditional school summer breaks	328	Children	9 to 10 years old	M 47,5% ; F 52,5%	Before and after a 3-, 7- or 12-week break, two evaluations were conducted on articipants from either year-round or traditional school	3, 7 or 12	Cardiorespiratory fitness	20-m PACER laps	No significant differences were measured in CRF after summer vacations.
Butterfield et al., 2008 (USA)	Observational	Examine change in aerobic performance by children over 14 months.	105	School children	9 to 14 years old	M 56,2% ; F 43,8%	In this one year study : five evaluation were conducted during the school year, and two follow-up evaluations on september (before (may) and after summer).	20	Cardiorespiratory fitness	20-m PACER laps	Over school year, CRF signficantly increased, and decreased over summer vacations.
Carrel et al., 2007 (USA)	RCT	Examine the changes in body fat, cardiovascular fitness and insulin levels during the three month summer break in overweight children enrolled in a school based program.	17	Ovwerweight children	12.0 ± 0.5	M 45% ; F 55%	In a one year study, children were randomized to a lifestyle-focused class or a classic PE class for all school year. Two evaluations were conducted in both groups, before and after summer break.	12	Cardiorespiratory fitness	VO2max spirometry	A signficant decrease in CRF was reported over summer vacations.
Christodoulos et al., 2006 (Greece)	Observational	Examine obesity and parameters of physical fitness in elementary schoolchildren during and academic year and summer holidays.	183	Pre-adolescent children	8 ± 1.4	M 46,4% ; F 53,6%	In a one year study : three evaluations were conducted at the beginning of academic year (september), end of academic year (may) and beginning of next academic year (september).	20	Cardiorespiratory fitness, explosive power, speed, power-strength, flexibility	20-m shuttle run test, standing broad jump, sit-ups in 30s, 10x5 metre shuttle run test, sit-and-reach	No significant differences were measured after summer vacations.
Drenowatz et al., 2021 (Austria)	Observational	Examine the differences in development of physical fitness during academic year and summer vacation in elementary school children.	214	School children	6.9 ± 0.4	M 52,3% ; F 47,7%	In a four years observational study, eight evaluations were conducted : before and after the summer vacations of every year	16	Cardiorespiratory fitness, explosive power, speed, power-strength, flexibility, agility and balance	DMT6-18	Significant improvements in CRF, EXP and PS were reported over summer vacations. Decreases in balance, agility and speed were also measured, but no changes in flexibility were found.
Fu et al., 2017 (USA)	Cohort	Examine the effect of summer break on schoold days physical activity and health-related fitness	1232	Low-income children	9.5 ± 1.8	M 50,6% ; F 49,4%	In a one year study: three evaluations were conducted at the end of spring semester, in the three weeks before last day of school, and in the three weeks after the first day of class	12	Cardiorespiratory fitness	20-m PACER laps	A signficant decrease in CRF was reported over both boys and girls over summer vacations.
Mann et al., 2020 (England)	Observational	Investigate the BMI and CRF in primary school children over a one-year period and examine the impact of school deprivation levels.	409	Primary school children	9 to 10 years old	M 54,3% ; F 46,7%	In a one year round observational study, four evaluations were conducted : at autumn term, spring term, summer term and autumn term of the next year.	20	Cardiorespiratory fitness	20-m shuttle run test	A signficant decrease in CRF was reported over both periods of summer vacations.
Meucci et al., 2013 (USA)	RCT	Compare the effects of 4 and 8 weeks of supervised summer activity versus an unsupervised summer break on metabolic function and fitness in adolescents.	22	Overweight adolescents	9,2 ± 1.2	M 54,5% ; F 45,5%	Two evaluations were conducted, before and after the intervention (4 or 8 weeks of summer activity or unsupervised summer break)	4 or 8	Cardiorespiratory fitness	VO2peak by direct gas analysis	No significant differences were measured after summer vacations in the unsupervised group. CRF increased in the 8-week intervention group.
Park et Lee., 2015 (USA)	Parallel group study	Examine the effects of summer school participation and psychosocial outcomes on changes in body composition and physical fitness in adolescents during the summer break	138	Underprivileged adolescents	15 to 17 years old	M 51,4% ; F 48,6%	In a one year study : two evaluations were conducted at the beginning and the end of the summer break. Participants were either assigned to a physical fitness summer school or no summer school.	12	Cardiorespiratory fitness, power-strength, flexibility	Queens college step test, push-ups to failure, sit-and-reach	A signficant decrease in CRF was reported over summer vacations in summer school non-attendants. No differences were found in summer-school attendants.
Peralta et al., 2022 (Portugal)	Observational	Assess the trends of CRF during two school years with a 3-month summer break in children and adolescents.	440	Children and adolescents	12.3 ± 1.2	M 49,5% ; F 50,5%	In a two years observational study, four assessments were conducted : at the beginning (October and November ) and at the end (May and June) of each school year.	24	Cardiorespiratory fitness	20-m PACER laps	Signficant increases were reported in CRF during school year, but no changes were found over summer vacations.
Rodriguez et al., 2014 (Spain)	Observational	Examine if adiposity indicators and fitness change during the school academic year and summer in children.	119	Low-income Hispanic children	9.2 ± 0.8	M 42% ; F 58%	In a one year observational study : three evaluations were conducted at the beginning of academic year (september), end of academic year (may) and end of summer break (september).	20	Cardiorespiratory fitness	20-m PACER laps	Over school year, a significant increase in CRF was reported. No effect of summer vacations was found.
Takacs et al., 2020 (Hungary)	RCT	Evaluate the impact of a nutrition intervention in school children and assess whether changes persist after summer break	229	Hungarian adolescents	12,6 ± 0,1	M 44,5% ; F 55,5%	Participants were randomized into intervention and control groups.Three evaluations were conducted : before the nine-month intervention on nutrition, post-intervention and after the summer holidays.	10	Cardiorespiratory fitness	20-m shuttle run test, Cooper test	In the intervention group, CRF assessed by Cooper test increased over summer vacations, but decreased in the 20-m shuttle run assessment. In the control group, no changes were reported.
Vieira et al., 2022 (Brazil)	Observational	Verify the effects of the summer vacation period on the health related physical fitness in elementary school students	34	School children	13,1 ± 0,4	M 58,8% ; F 41,2%	Participants were evaluated before and after the summer school vacation period	16	Cardiorespiratory fitness, power-strength, flexibility	6-minute running/walking test, sit-ups for 1 min, sit-and-reach	Significant increases were found in flexibility over summer vacations. No changes were reported in CRF and power-strength.
Weaver et al., 2021 (USA)	Parallel group study	Examine the BMI and CRF change during school and summer and compare them between two different types of school calendars.	2279	School children	7.9 ± 2.3	M 51,8% ; F 48,2%	In a one year observational study, two school modalities were compared (a year round calendar vs a traditional 9 month calendar). Two measures were conducted in the first and last three weeks of school year.	16	Cardiorespiratory fitness	20-m PACER laps	A significant decrease of CRF was reported over summer vacations In traditional school. In year-round school, an increase of CRF was found.
