# Supplementary material for: Exploring the Effects of Lifestyle Disruptions on Physical Fitness in Children and Adolescents: a Systematic Scoping Review
Source: Sports Med Open. 2025 Jun 7;11:65. doi: 10.1186/s40798-025-00883-0 (PMC12145346; doi:10.1186/s40798-025-00883-0)
Supplement: Supplementary file 5 — Supplementary Material 5: Appendix S5 - Quality assessment of pre-post studies with no control groups [file 40798_2025_883_MOESM5_ESM.xlsx]

## Sheet: Extraction
Supplementary table 4 : data extraction of studies on training cessation
Studies examining the effect of training cessation on physical fitness in children (n=36)
Study			Population					Measurements				Results
Author., year (location)	Design	Aims	n	Category	Age (years ± SD)	Sex	Maturation stage	Procedure	Duration of disruption (weeks)	Physical fitness outcomes	Method
Garcià-Hermoso et al., 2014 (Spain)	Parallel group study	Examine the effects of training cessation on kinanthropometry and components of physical fitness after and intervention (exercise and/or diet)	18	Obese boys	Exercise group : 10.9 ± 1.0 : exercise + diet group : 10.5 ± 0.85	M 100%	Tanner Stages between 1 and 2 at baseline	Participants were divided in two groups, E group (multi-exercise), and E+D group (diet + exercise). The intervention lasted 31 months. Participants were assessed at baseline, end of program and six months post-program, following a period of training cessation.	24	Cardiorespiratory fitness, muscle strength, explosivity, speed, power-strength, flexibility, agility, balance	20-m shuttle run test, handgrip, standing broad jump, 10x5 metre run, sit-ups, sit-and-reach, plate tapping, flamingo	After training cessation, no changes were reported in both groups, except for increases in sprint performances in the E group
Ingle et al., 2006 (England)	RCT	Determine the effect of an upper and lower body complex training and training cessation programme in pre- and early pubertal boys	54	Prepubertal boys	12.3 ± 0.3	M 100%	Tanner stages 1 or 2	Participants were randomized in two groups : experimental (training resistance or plyometrics three times per week for 12 weeks) or control (normal lifestyle). Participants were assessed at baseline, at the end of the intervention and after 12 weeks of training cessation).	12	Muscle strength, explosivity, speed	Bench press, dumbbell row, calf raises, overhead press, back squat, biceps curl, back squat, triceps extension, vertical jump, standing long jump, 40-m sprint.	In the intervention group, significant decreases were reported post-training cessation in sprint and vertical jump test performance. No changes were observed in the control group.
González-Gálvez et al., 2020 (Spain)	RCT	Examine the effect of 10 minutes of adapted exercise program from pilates method in a physical education class (PE) for 12 weeks, on trunk muscle endurance and harmstring flexibility, and to evaluate the retention of resulting changes.	441	Adolescents	13.9 ± 1.3	M 52,6% ; F 47,4%	X	Participants were randomized in two groups : experimental group (pilates two times per week) and control group (usual sessions of PE) for 12 weeks. Participants were assessed at baseline, after training and after 12 weeks of training cessation.	12	Muscle strength, power-strength, flexibility	SOR test, bench trunk curl test, toe-touch-test	In the experimental group, a significant decrease in SOR test was reported after training cessation. No changes were reported in the other outcomes nor in the control group.
Clemente et al., 2022 (Turkey)	Parallel group study	Examine the physical fitness adaptations promoted by a training cessation period (4 weeks) followed by an intervention period (4 weeks).	40	Male soccer players	16.4 ± 0.5	M 100%	X	Participants were assessed three times: baseline; after 4 weeks of training cessation; and after a retraining period of 4 weeks. After training cessation, participants were randomized into two groups of retraining (SSG or HIIT)	4	Cardiorespiratory fitness, explosivity, speed, agility, balance	YYIRT-1, Countermovement jump, standing broad jump, triple hop jump, 5-, 10- and 20-m sprints, zig zag test, corner run test, balance test	In both groups, decreases were reported after training cessation on explosivity, speed, balance and cardiorespiratory fitness.
Faigenbaum et al., 2013 (USA)	RCT	Examine the effects of training cessation on fitness performance in 7-year old children after 8 weeks of muscular fitness training.	39	Children	7.5 ± 0.3	M 41% ; F 59%	X	Participants were randomized into two groups : EG (muscular fitness) and control (standard physical education class). Participants were assessed after 8 weeks of training and after 8 weeks of training cessation (standard physical education class for 6 weeks, winter vacations for 2 weeks).	8	Explosivity, power-strength, balance	Long jump, single-leg hop, curl-ups to failure, stand on one foot	In both groups, signficant decreases in long jump and balance test were reported after training cessation. In EG, no differences were found after training cessation on the curl-up and single- leg hop.
Gavanda et al., 2020 (Germany)	Parallel group study	Examine the effects of training cessation following a block or daily undulating periodized randomized training on hypertrophy, strength and athletic performance in adolescent athletes.	21	Adolescent athletes	16 ± 0.7	M 100%	X	Participants were randomized into two groups : block periodization (BLOCK) or daily undulating periodized (DUP) of resistance training. Participants were assessed at the end of the Intervention and after 3 weeks of training cessation.	3	Muscle strength, explosivity, speed	Back squat, bench press, medicine ball put, Countermovement jump, 40-m sprints	No significant changes were reported
Granacher et al., 2011 (Germany)	RCT	Examine the impact of a short-term ballistic strength training (BST) followed by training cessation on measures of strength and postural control in adolescents.	28	Adolescents	BST: 16.76 ± 0.6 ; CON : 16.86 ± 0.7	M 53.6% ; F 46.4%	Tanner stages 4 or 5	Participants were randomized into two groups: BST group with lower extremity ballistic strength training 2/week or CON group with classic PE. Participants were assessed after 8 weeks of intervention and again after 7 weeks of training cessation.	7	Muscle strength, explosivity, balance	Leg press, Countermovement jump, dynamic and static balance	In both groups, significant decreases were reported in balance only.
D’souza et Avadhany., 2013 (India)	Parallel group study	Examine the effect of yoga training and training cessation on physical performance measures in pre-pubertal (7-9 year old) children.	100	Prepubertal children	Yoga: 7.9 ± 0.9; PE : 8.0 ± 0.8	M 50,5% ; F 49,5%	Prepubertal	Participants were randomized into two groups : Yoga or PE group for 45 minutes everyday for 3 months. Participants were assessed after intervention, then after 3 months if training cessation.	12	Cardiorespiratory fitness, muscle strength, power-strength	20-m shuttle run test, handgrip, calf strength, dominant forearm endurance, non dominant forearm endurance, right and left calf muscle endurance	In both groups, signficant increases were reported in 20-m shuttle run test and calf strength. No changes were found in other physical fitness outcomes.
Tsolakis et al., 2004 (Greece)	RCT	Examine the influence of a 2-month progressive resistance training and a 2-month training cessation program on strength adaptations and hormones in preadolescents.	19	Preadolescent males	11.78 ± 0.84	M 100%	Tanner late stage 1 or early stage 2	Participants were randomized into two groups : STG (2-month resistance-training program 3/week), or control (no intervention). Participants were assessed after intervention, then after a 2-month training cessation program.	8	Muscle strength	Isokinetic upper muscles strength, isotonic upper muscles strength	No significant changes were reported
Vassilis et al., 2019 (Greece)	NRS	Determine if 4 weeks of training cessation followed by a 4-week strength training program can affect the isokinetic strength of elite youth soccer players.	13	Elite youth soccer players	13.9 ± 1.3	M 100%	X	Participants were assessed after 4 weeks of a training program, then 4 weeks after the training period.	4	Muscle strength	Isokinetic lower muscles strength	No significant changes were reported
Faigenbaum et al., 1996 (USA)	NRCT	Examine the effects of 8 weeks of strength training and training cessation on voluntary strength, flexibility and vertical jump in children, and to investigate the time course for strength adaptations and retrogressions.	15	Children	10.8 ± 0.4	M 73,3% ; F 26,6%	13 Tanner Stage 1, 2 Tanner stage 2	Participants were divided in two groups : either intervention group (8 week strength training) or control group (no physical education). Participants were assessed after intervention, then after 8 weeks of training cessation.	8	Muscle strength, explosivity, flexibility	Leg extension and chest press, vertical jump, sit-and-reach	Significant decreases were reported in all physical fitness outcomes in the intervention group after training cessation
Fazelifar et al., 2012 (Iran)	NRCT	Examine the effect of 12 weeks of (3 days/week) concurrent training and 4 weeks of training cessation on serum adiponectin concentrations and physical fitness levels in obese boys without dietary intervention.	24	Obese children	11-13 years old	M 100%	X	Participants where divided in two groups: either intervention group (12 weeks of 3 days/week concurrent training) or control group (no physical education), Participants were assessed after intervention, then after 4 weeks of training cessation.	4	Cardiorespiratory fitness, power-strength, flexibility, agility	Cureton test, sit-ups in 1 minute, sit-and-reach, illinois agility test	In intervention group, flexibiliy, cardiorespiratory fitness and agility significantly decreased in training cessation. No changes were reported in control group.
Fontoura et al., 2004 (Brazil)	NRCT	Examine the effect of 12 weeks of muscular strength training cessation of boys trained for 12 weeks	14	Prepubertal boys	9.6 ± 1.6	M 100%	Prepubertal	Participants were divided in two groups: either intervention group (strength training three times a week), or control group (no physical education). Participants were assessed after intervention, then after 12 weeks of training cessation.	12	Muscle strength	1RM knee extension and elbow flexion	No significant changes were reported
Katsanis et al., 2021 (Greece)	NRCT	Assess the efficacity of a suspension training intervention during physical education lessons on strength parameters in adolescents, compared with a control group	321	Adolescents	16.5 ± 0.91	M 49,2% ; F 50,8%	X	Participants were divided in two groups, either an intervention group (8 weeks training program, 2x week), or a control group (classic physical education classes). Participants were assessed after intervention, then after 4 weeks of training cessation.	4	Muscle strength, explosivity, power-strength	Handgrip, standing broad jump, sit-ups and push-ups to failure	In the intervention group, significant decreases were reported in all outcomes. In control group, a decrease in sit-ups was reported after training cessation.
Melchiorri et al., 2022 (Italia)	NRS	Analyze a group of young soccer players by assessing the effects of long-term training cessation on neuromuscular performance.	35	Young soccer players	14.5 ± 0.5	M 100%	Tanner stage: 3.2 ± 0.4	Participants were assessed 7 days before the interruption of training (T0) for the summer break, and at the end of the 7-week training cessation period (T1).	7	Explosivity, speed, power-strength	Countermovement jump, squat jump, 15-, 20-, 30-, 50-m sprints, chin-ups, push-ups, sit-ups to failure	Significant decreases were reported in sprint (30 and 50m), and in chin-ups, after training cessation.
Vianna et al., 2020 (Spain)	NRS	Examine the effects of a soccer-specific circuit, followed by 4-weeks of training cessation on physical performance in U15 soccer players	20	U15 soccer players	13.3 ± 0.5	M 100%	X	Participants were assessed before and after 6 weeks of soccer training then after 4 weeks of training cessation.	4	Cardiorespiratory fitness, explosivity, speed, power-strength, agility	YYIR1, Countermovement jump, repeated sprint, 300-m shuttle run test, change of direction speed test.	After training cessation, significant decreases were found in all fitness measures
Donti et al., 2018 (Greece)	NRCT	Examine acute and long-term changes in hip flexion ROM in preadolescent female gymnasts, after a continuous or an intermittent static stretching protocol.	77	Preadolescent female athletes	9,3 ± 0,8	F 100%	X	Participants were divided in two groups : either stretching (training + stretching 3/week) or control group (classic training). In the stretching group, participants either did intermittent or continuous training. Participants were assessed after 15 weeks of intervention and again after 2 weeks of training cessation.	2	Flexibility	Range of motion	After training cessation, significant decreases in flexibility were found in the stretching group, for the participants who did intermittent training, but not for the continuous training. No changes were found in control group.
Fathi et al., 2019 (Tunisia)	NRCT	Determine the effects of 16 weeks of combined strength and plyometric training or plyometric training alone and how a training cessation program can modify adaptations in respose to the training stimulus.	68	Pubertal volleyball players	14,6 ± 0,6	M 100%	X	Participants were divided in three groups: 2 experimental groups (combined training group or plyometric training group) and a control group (regular volleyball practice). Participants were assessed after 16 weeks of intervention and again after 16 weeks of training cessation.	16	Muscle strength, explosivity, speed, flexibility	Medicine ball throwing, squat jump, Countermovement jump, multibound test for 15 secondes, 5- and 10-m sprints, sit-and-reach	After training cessation, signifcant decreases were found in all physical fitness outcomes in both intervention groups, except flexibility. No changes were reported in control group.
Garrido et al., 2010 (Portugal)	NRCT	Assess the effects of a training cessation period (strength training cessation) on strength and swimming performance.	25	Young competitive swimmers	12,08 ± 0,76	M 56%; F 44%	X	Participants were divided into two groups: experimental group (swimming + strength training) or control group (swimming training).Participants were assessed after 8 weeks of intervention and again after 6 weeks of training cessation (normal swimming training)	6	Muscle strength, explosivity	Bench press, leg extension, medicine ball throwing, Countermovement jump	After training cessation, no changes were reported in the experimental group in most of the physical fitness outcomes, except for medicine ball throwing.
Mayorga-Vega et al., 2014 (Spain)	RCT	Determine the effects of a short-term stretching program followed by five weeks of training cessation on harmstring extensibility among children aged 9-10 years.	45	Children	9,89 ± 0,32	M 53,3% ; F 56,7%	X	Participants were clustered randomly assigned to a stretching group (stretching twice a week) or a control group (classic PE). Intervention lasted for eight weeks and was followed by five weeks of (stretching) training cessation.	5	Flexibility	Sit-and-reach	After training cessation, a significant decrease was reported in flexibility.
Santana-Sosa et al., 2014 (Spain)	RCT	Assess the effects of an 8-week combined 'whole muscle" (resistance+aerobic) and inspiratory muscle training on lung volume, inspiratory muscle strength and CRF, and muscle strength, body composition and quality of life in paediatric outpatients with cystic fibrosis.	20	Children with cystic fibrosis	10,5 ± 1	M 60 ; F 40%	n=7 and n=5 for stages I-II, and n=3 and n=5 for ≥III	Particpants were randomized to an intervention group (combined inspiratory muscle training with aerobic + strength exercises) or a control group (only IMT). Intervention lasted for 8 weeks, and was followed by 4 weeks of training cessation	4	Cardiorespiratory fitness, muscle strength	VO2 peak, bench press, seating row, leg press	After training cessation in the intervention group, significant decreases were found in bench press, lateral row and VO2 peak. No changes were reported in leg press.
Santos et al., 2011 (Portugal)	NRCT	Examine the effects of an 8-week training period of strength training or combined strength and endurance training, followed by 12-weeks of de-training on body composition, power strength and VO2max adaptations in adolescent girls.	67	Adolescent school girls	13,5 ± 1,03	F 100%	X	Participants were divided into either two experimental groups : GR (strength training only), or GCOM (strength and endurance training), or into a control group (no training). Intervention lasted 8 weeks, and was followed by 12 weeks of training cessation that coincided with summer break	12	Cardiorespiratory fitness, muscle strength, explosivity, speed	VO2max, 1 kg and 3 kg medicine ball throwing, Countermovement jump and standing long jump, 20m- sprint	After training cessation, significant decreases were reported in Countermovement jump for both groups, and in standing long jump and 20m-sprint for GCOM.
Santos et al., 2012 (Portugal)	NRCT	Examine the effects of an 8-week training period of resistance training or combined resistance and endurance training, followed by 12 weeks of training cessation on body composition, explosive strength, and VO2max adaptations in adolescent boys	42	Adolescents school boys	13,3 ± 1,04	M 100%	X	Participants were divided into either two experimental groups : GR (strength training only), or GCOM (strength and endurance training), or into a control group (no training). Intervention lasted 8 weeks, and was followed by 12 weeks of training cessation that coincided with summer break	12	Cardiorespiratory fitness, muscle strength, explosivity, speed	VO2max, 1 kg and 3 kg medicine ball throwing, Countermovement jump and standing long jump, 20m- sprint	After training cessation, VO2max decreased significantly in the GR group. No other changes were reported.
Zamani et al., 2012 (Iran)	NRS	Evaluate the effect of 12 weeks of muscular strength training cessation of boys trained for 12 weeks.	7	Elementary school students	9,4 ± 1,6	M 100%	X	Participants were assessed three times, before and after 12 weeks of muscular strength training (3/week), and after 12 weeks of training cessation	12	Muscle strength	1-RM knee extension and elbow flexion	After training cessation, no significant changes were reported.
Donti et al., 2020 (Greece)	RCT	Examine the acute and long-term effects of two static stretching protocols of equal duration, performed either as a single stretch or multiple shorter duration repetitions on hip hyperextension range of motion and single leg Countermovement jump	30	Preadolescent female gymnasts	9,5 ± 0,8	F 100%	X	Participants were randomized into a stretching (3/week) or control group (regular training). Intervention lasted 9 weeks and was followed by 3 weeks of training cessation	3	Explosivity, flexibility	Range of motion, Countermovement jump	After training cessation, no significant changes were reported in both groups.
Atay et Kayalarli., 2013 (Turkey)	NRS	Investigate the effect of 20 days break, given by considering semester holiday, on 10-12 age female basketball' sportive performances	11	Women basketball players	11,45 ± 0.82	F 100%	X	Participants were assessed two times, once after the group final's match, and once after 20 days of training cessation	3	Cardiorespiratory fitness, muscle strength, explosivity	Wingate anaerobic power test, Queens college step test, Handgrip strength, Vertical jump	After training cessation, decreases in vertical jump and in CRF (Wingate and Queens) were reported.
Chaouachi et al., 2019 (Germany)	RCT	Investigate the effects of 4 weeks of training cessation that followed 8 weeks of either high load/low repetitions (HL-LR) or low load/high repetitions (LL-HR) unilateral leg press (LP) training in 10-13-year-old boys	48	Healthy boys	10-13 years	M 100%	Pre-Peak Height Velocity	Participants were randomized in three groups: two resistance training groups and a control group. Participants were assessed three times, before and after 8 weeks of training, and again following 4 weeks of training cessation.	4	Muscle strength, explosivity	Leg press, Elbow flexion, Knee flexion, Knee extension, Handgrip strength, Countermovement jump	After training cessation, significant decreases were reported in all assessments except countermovement jump and handgrip in both resistance groups. Elbow flexion only decreased in HL-LR.
Fournier et al., 1982 (Canada)	Parallel group study	Determine the effects of sprint and endurance training on the activities of skeletal muscle SDH and PFK and on fiber area in adolescent boys.	12	Adolescent boys	16-17 years old	M 100%	X	Participants were randomized in two training groups : endurance training group and sprint training group. Participants were assessed three times : before and after the 3-month training program, and after 6 months of training cessation	24	Cardiorespiratory fitness	Léger	After training cessation, significant decreases were reported in cardiorespiratory fitness
Melchiorri et al., 2014 (Italy)	NRS	Verify the presence and eventually the magnitude of physiological cardiorespiratory changes in young team sport players after a period of long-term training cessation.	14	Young soccer players	15 ± 1	M 100%	X	Participants were assessed twice : at the end of the regular season and after a 6 weeks of training cessation.	6	Cardiorespiratory fitness	Ergometric test	After training cessation, VO2max significantly decreased.
Meylan et al., 2014 (Canada)	NRS	Determine the effect of a movement-based strength training program and training cessation on force, velocity, and power measures as well as sprint performance in young athletes of different maturity status.	33	Young men	11-15 years old	M 100%	X	Participants were divided into three maturity groups : pre-PHV, mid-PHV and post-PHV. They were tested at baseline, after 8 weeks of training and after 8 weeks of training cessation;	8	Explosivity, speed	Horizontal jump, 10-m and 30-m sprint time	After training cessation, significant decreases in 10 and 30 m sprints were reported in post-PHV group. Small increases were also found in 10-m sprint for Mid-PHV and Horizontal jump for Post-PHV.
Pereira et al., 2020 (Spain)	NRS	Examine the effects of short-term training cessation on the strength, speed, and jump capacities of under-20 soccer players	24	Soccer players	18.7 ± 0.4	M 100%	X	Participants were assessed twice: before and after 4 weeks of training cessation	4	Muscle strength, explosivity	1RM Leg press, Countermovement jump, 10-m sprint,	After training cessation, a significant increase was found in Countermovement jump. No signficant differences were found in 1RM Leg press and sprint performance.
Rodriguez-Fernandez et al., 2018 (Spain)	NRS	Analyse if performance level of soccer players modulate repeated-sprint ability (RSA) and intermittent endurance changes during 2-weeks of training cessation	16	Soccer players	18.3 ± 0.8	M 100%	X	Participants were assessed twice : before and after 2 weeks of training cessation (season break)	2	Cardiorespiratory fitness, speed	Yo-yo intermittent recovery test, Repeated-sprint ability test	After training cessation, significant differences were reported in RSA, but not in YYIR1
Santos et Janeira., 2009 (Portugal)	Parallel group study	Identify and compare the effects of both training cessation and reduced training program application in the explosive strength levels in adolescent basketball players.	15	Male basketball players	14-15 years old	M 100%	Stages 3 and 4	Participants were randomized to two groups: reduced training or training cessation. They were assessed at the end of the complex training program (T0) and at 4 (T4), 8 (T8), 12 (T12), and 16 weeks (T16).	4 to 16	Muscle strength, explosivity	Mechanical power and medicine ball throw, Squat jump, Countermovement jump, Abalakov test, Depth jump	After training cessation, no differences were found in physical fitness.
Santos et Janeira., 2011 (Portugal)	Parallel group study	Determine the effects of plyometric training on explosive strength indicators in adolescent male basketball players and training cessation and reduced training on previously achieved explosive strength gains.	24	Male basketball players	14-15 years old	M 100%	Stages 3 and 4	Partticipants were randomized to a control group and an experimental group (plyometric training). The experimental group was then dvided in two : a reduced training group and a training cessation group. They were assessed at the end of the complex training program (T0) and at 4 (T4), 8 (T8), 12 (T12), and 16 weeks (T16).	4 to 16	Muscle strength, explosivity	Mechanical power and medicine ball throw, Squat jump, Countermovement jump, Abalakov test, Depth jump	After training cessation, no differences were found in physical fitness.
Nunes et al., 2021 (Brazil)	RCT	Analyze the effect of integrative neuromuscular training (INT) on countermovement vertical jump height (CVJH) performance in youth volleyball players before and after a training cessation period	32	Novice volleyball players	INT group : 12,8 ± 0,7 ; CON group: 13,1 ± 0,4	M 59,4% ; F 40,6%	Peak velocity: INT -1,5±0,7 years ; CON -1,2 ± 0,5 years	Participants were randomized to two groups: intervention group (neuromuscular height training + volley) and control group (volley). They were assessed at baseline, after 6 and 12 weeks of training, and then after 8 weeks of training cessation.	8	Explosivity	Countermovement jump	After training cessation, Countermovement jump performance was sustained in the INT group. No differences were found in CON group.
Zacca et al., 2019 (Brazil)	NRS	Assess the performance, energetic and kinematic effects of a typical off-season period in age-group swimmers	15	Age-group swimmers	14,5 ± 0,8	M 40% : F 60%	Late to post pubertal	Participants were assessed twice, before and after 4 weeks of training cessation	4	Cardiorespiratory fitness	400-m maximal effort front crawl swim test	After training cessation, no changes were found for the VO2max of the swimmers.
