# Supplementary material for: Exploring the Effects of Lifestyle Disruptions on Physical Fitness in Children and Adolescents: a Systematic Scoping Review
Source: Sports Med Open. 2025 Jun 7;11:65. doi: 10.1186/s40798-025-00883-0 (PMC12145346; doi:10.1186/s40798-025-00883-0)
Supplement: Supplementary file 6 — Supplementary Material 6: Appendix S6 - Quality assessment of controlled intervention studies [file 40798_2025_883_MOESM6_ESM.xlsx]

## Sheet: Pre-post studies
Supplementary table 5. Quality assessment of pre-post studies with no control groups
Methodological quality and risk of bias assessment of the included studies: pre-post studies with no control group (n=32)
	Alvurdu et al., 2022	Aphamis et al., 2017	Atay and Kayalarli, 2013	Brusseau and Bruns, 2018	Brusseau et al., 2019	Butterfield et al., 2008	Christodoulos et al., 2006	Clemente et al., 2022	D’souza & Avadhany, 2014	Dauty et al., 2022	Drenowatz et al., 2021	Fournier et al., 1982	García-Hermoso et al., 2014	Gavanda et al. 2020	Mann et al., 2018	Melchiorri et al., 2014	Melchiorri et al., 2022	Meylan et al., 2014	Park and Lee, 2015	Pereira et al., 2020	Peralta et al., 2022	Ramos Alvarez, et al., 2021	Rodriguez et al., 2014	Rodriguez-Fernandez et al., 2018	Santos and Janeira, 2009	Santos and Janeira, 2011	Vassilis et al., 2019	Vianna et al., 2020	Vieira et al., 2022	Weaver et al., 2021	Zacca et al., 2019	Zamani et al., 2012
Studies
Quality
assessment
1. Was the study question or objective clearly stated?	*	*	*	*	*	*	*	*	*	*	*	*	*	*	*	*	*	*	*	*	*	*	*	*	*	*	*	*	*	*	*	*
2. Were eligibility criteria for the study population prespecified and clearly described?	*	-	-	-	-	*	-	*	-	*	*	-	*	-	-	-	-	-	-	*	-	-	-	*	-	-	-	-	*	*	-	-
3. Were the participants in the study representative of those who would be eligible for the intervention in the general or clinical population of interest?	*	-	*	-	*	*	-	*	CD	*	*	CD	-	*	*	*	*	*	*	*	*	*	-	*	*	*	*	*	*	*	*	*
4. Were all eligible participants that met the prespecified entry criteria enrolled?	-	-	*	-	CD	-	-	*	*	*	-	CD	-	*	*	*	*	CD	-	CD	-	-	-	CD	*	CD	CD	CD	CD	-	CD	CD
5. Was the sample size sufficiently large to provide confidence in the findings?	*	*	CD	*	*	*	*	*	*	CD	*	CD	-	CD	*	CD	*	CD	*	CD	*	*	*	CD	CD	CD	CD	CD	CD	*	CD	CD
6. Was the intervention clearly described and delivered consistently across the study population?	*	*	*	*	*	*	*	*	*	*	*	*	*	*	*	*	*	*	*	*	*	*	*	*	*	*	*	*	*	*	*	*
7. Were the outcome measures prespecified, clearly defined, valid, reliable, and assessed consistently across all study participants?	*	*	*	*	*	*	*	*	*	*	*	*	*	*	*	*	*	*	*	*	*	*	*	*	*	*	*	*	*	*	*	*
8. Were the people assessing the outcomes blinded to the participants' exposures/interventions?	NA	NA	NA	NA	NA	NA	NA	NA	NA	NA	NA	-	NA	NA	NA	NA	NA	NA	NA	NA	NA	NA	NA	NA	-	NA	NA	NA	NA	NA	NA	NA
9. Was the loss to follow-up after baseline 20% or less? Were those lost to follow-up accounted for in the analysis?	*	*	*	*	*	*	*	*	*	*	-	-	*	*	*	*	*	-	*	*	*	*	-	*	*	*	NA	*	NA	*	NA	NA
10. Did the statistical methods examine changes in outcome measures from before to after the intervention? Were statistical tests done that provided p values for the pre-to-post changes?	*	*	*	*	*	*	*	*	*	*	*	*	*	*	*	*	*	*	*	*	*	*	*	*	*	*	*	*	*	*	*	*
11. Were outcome measures of interest taken multiple times before the intervention and multiple times after the intervention?	*	-	*	*	*	*	*	*	-	*	*	-	-	-	-	*	*	*	*	*	*	CD	-	-	*	*	*	*	-	*	*	*
12. If the intervention was conducted at a group level (e.g., a whole hospital, a community, etc.) did the statistical analysis take into account the use of individual-level data to determine effects at the group level?	NA	NA	NA	NA	NA	NA	NA	NA	NA	NA	NA	NA	NA	NA	NA	NA	NA	NA	NA	NA	NA	NA	NA	NA	NA	NA	NA	NA	NA	NA	NA	NA
Overall score	12/13	9/13	11/12	10/13	11/12	12/13	10/13	13/13	10/12	12/12	11/13	7/11	9/13	10/12	11/13	11/12	12/13	0.818182	0.846154	11/11	0.846154	10/12	0.615385	0.909091	0.846154	0.909091	0.9	0.909091	0.9	0.923077	0.9	0.9
	0.92	0.69	0.92	0.77	0.92	0.92	0.77	1	0.83	1	0.85	0.64	0.69	0.83	0.85	0.92	0.92	0.818182	0.846154	1	0.846154	0.833333	0.615385	0.909091	0.846154	0.909091	0.9	0.909091	0.9	0.923077	0.9	0.9
	Good	Fair	Good	Good	Good	Good	Good	Good	Good	Good	Good	Fair	Fair	Good	Good	Good	Good	Good	Good	Good	Good	Good	Fair	Good	Good	Good	Good	Good	Good	Good	Good	Good
	28
	4
	0
		0.875
