# Supplementary material for: Exploring the Effects of Lifestyle Disruptions on Physical Fitness in Children and Adolescents: a Systematic Scoping Review
Source: Sports Med Open. 2025 Jun 7;11:65. doi: 10.1186/s40798-025-00883-0 (PMC12145346; doi:10.1186/s40798-025-00883-0)
Supplement: Supplementary file 7 — Supplementary Material 7: Appendix S7 - Quality assessment of cross-sectional and cohort studies [file 40798_2025_883_MOESM7_ESM.xlsx]

## Sheet: Controlled intervention studies
Supplementary table 6. Quality assessment of controlled intervention studies
Methodological quality and risk of bias assessment of the included studies: Controlled Intervention Studies (n=22)
	Carrel et al., 2007	Chaouachi et al., 2019	Donti et al., 2017	Donti et al., 2021	Faigenbaum et al., 1996	Faigenbaum et al., 2013	Fathi et al., 2019	Fazelifar et al., 2012	Fontoura et al., 2004	Garrido et al., 2010	González-Gálvez et al., 2020	Granacher et al., 2011	Ingle et al., 2006	Katsanis et al., 2021	Mayorga-Vega et al., 2014	Meucci et al., 2013	Nunes et al., 2021	Santana-Sosa et al., 2014	Santos et al, 2011	Santos et al., 2012	Takacs et al., 2020	Tsolakis et al., 2004
Studies
Quality
assessment
1. Was the study described as randomized, a randomized trial, a randomized clinical trial, or an RCT?	*	*	-	*	*	*	-	*	-	-	*	*	-	-	*	*	-	*	-	-	*	*
2. Was the method of randomization adequate (i.e., use of randomly generated assignment)?	CD	CD	-	CD	CD	CD	CD	CD	-	-	CD	CD	CD	-	CD	CD	CD	*	NA	NA	CD	CD
3. Was the treatment allocation concealed (so that assignments could not be predicted)?	CD	CD	-	CD	CD	CD	CD	CD	-	-	-	CD	CD	-	CD	CD	CD	*	CD	CD	CD	CD
4. Were study participants and providers blinded to treatment group assignment?	-	-	-	CD	-	-	-	-	-	-	-	-	-	-	CD	CD	CD	-	-	-	CD	-
5. Were the people assessing the outcomes blinded to the participants' group assignments?	-	-	-	CD	-	-	-	-	-	-	-	-	-	-	CD	CD		-	-	-	CD	-
6. Were the groups similar at baseline on important characteristics that could affect outcomes (e.g., demographics, risk factors, co-morbid conditions)?	NA	*	*	*	*	CD	*	*	CD	*	*	*	*	*	*	*	*	*	*	*	-	*
7. Was the overall drop-out rate from the study at endpoint 20% or lower of the number allocated to treatment?	*	*	*	CD	*	*	NA	*	*	*	NA	*	*	*	*	*	*	*	NA	NA	*	*
8. Was the differential drop-out rate (between treatment groups) at endpoint 15 percentage points or lower?	*	*	*	CD	*	*	NA	*	*	*	NA	*	*	*	*	*	*	*	NA	NA	*	*
9. Was there high adherence to the intervention protocols for each treatment group?	*	*	*	CD	*	*	CD	*	*	*	CD	*	*	*	*	*	*	*	CD	CD	*	*
10. Were other interventions avoided or similar in the groups (e.g., similar background treatments)?	*	*	*	*	*	*	*	*	*	*	*	*	*	*	*	*	*	*	*	*	*	*
11. Were outcomes assessed using valid and reliable measures, implemented consistently across all study participants?	*	*	*	*	*	*	*	*	*	*	*	*	*	*	*	*	*	*	*	*	*	*
12. Did the authors report that the sample size was sufficiently large to be able to detect a difference in the main outcome between groups with at least 80% power?	-	*	-	-	-	-	-	-	-	-	-	*	-	-	-	*	-	*	-	-	CD	-
13. Were outcomes reported or subgroups analyzed prespecified (i.e., identified before analyses were conducted)?	CD	CD	CD	CD	CD	CD	CD	CD	CD	CD	CD	CD	CD	CD	CD	CD	CD	CD	CD	CD	CD	CD
14. Were all randomized participants analyzed in the group to which they were originally assigned, i.e., did they use an intention-to-treat analysis?	*	*	-	CD	*	*	*	*	*	*	*	*	*	*	*	*	-	*	*	*	-	*
Overall score	7/10	9/12	6/13	4/5	8/11	7/10	4/8	8/11	6/12	7/13	5/9	9/11	7/11	7/13	8/9	9/9	7/10	11/13	4/8	4/8	6/8	8/11
	0.7	0.75	0.46	0.8	0.73	0.7	0.5	0.73	0.5	0.54	0.56	0.82	0.64	0.54	0.89	1	0.7	0.85	0.5	0.5	0.75	0.73
	Fair	Fair	Poor	Good	Fair	Fair	Fair	Fair	Poor	Poor	Fair	Fair	Fair	Poor	Good	Good	Fair	Good	Poor	Poor	Fair	Fair
																						3
	4																					3
	12																					0
	6	0.545455																				11
																						8
																						0.727273
