# Supplementary material for: Exploring the Effects of Lifestyle Disruptions on Physical Fitness in Children and Adolescents: a Systematic Scoping Review
Source: Sports Med Open. 2025 Jun 7;11:65. doi: 10.1186/s40798-025-00883-0 (PMC12145346; doi:10.1186/s40798-025-00883-0)
Supplement: Supplementary file 8 — Supplementary Material 8: Appendix S8 - Summary of tests employed in studies and their frequency of use [file 40798_2025_883_MOESM8_ESM.xlsx]

## Sheet: Cross-sectional cohort studies
Supplementary table 7. Quality assessment of cross-sectional and cohort studies
Table X. Methodological quality and risk of bias assessment of the included studies: Cross-sectional and cohort studies. (n=6)
	Fu et al., 2017	Jarnig, et al., 2022	Li and Cheong, 2022	Pombo et al., 2021	Lu et al., 2022	Zhou et al., 2022
Studies
Quality
assessment
1. Was the research question or objective in this paper clearly stated?	*	*	*	*	*	`*
2. Was the study population clearly specified and defined?	*	*	*	*	*	*
3. Was the participation rate of eligible persons at least 50%?	CD	CD	CD	CD	CD	CD
4. Were all the subjects selected or recruited from the same or similar populations (including the same time period)? Were inclusion and exclusion criteria for being in the study prespecified and applied uniformly to all participants?	*	-	*	*	*	*
5. Was a sample size justification, power description, or variance and effect estimates provided?	-	-	-	CD	-	-
6. For the analyses in this paper, were the exposure of interest measured prior to the outcomes being measured?	*	*	*	*	*	*
7. Was the timeframe sufficient so that one could reasonably expect to see an association between exposure and outcome if it existed?	*	-	*	*	*	*
8. For exposures that can vary in amount or level, did the study examine different levels of the exposure as related to the outcome?	-	-	-	-	-	-
9. Were the exposure measures (independent variables) clearly defined, valid, reliable, and implemented consistently across all study participants?	*	*	*	*	*	*
10. Was the exposure(s) assessed more than once over time?	*	*	*	*	*	*
11. Were the outcome measures (dependent variables) clearly defined, valid, reliable, and implemented consistently across all study participants?	*	*	*	*	*	*
12. Were the outcome assessors blinded to the exposure status of participants?	-	-	-	-	-	-
13. Was loss to follow-up after baseline 20% or less?	NA	NA	*	-	CD	-
14. Were key potential confounding variables measured and adjusted statistically for their impact on the relationship between exposure and outcomes?	*	-	-	-	*	*
Overall score	9/12	6/12	9/13	8/12	9/12	9/13
	0.75	0.5	0.69	0.67	0.75	0.69
	Fair	Poor	Fair	Fair	Fair	Fair
	3	6	4	4	3	4
	1	1	1	2	2	1
	1	1	0	0	0	0
	12	12	13	12	12	13
	9	6	9	8	9	9
	0.75	0.5	0.692308	0.666667	0.75	0.692308
