# Supplementary material for: Exploring the Effects of Lifestyle Disruptions on Physical Fitness in Children and Adolescents: a Systematic Scoping Review
Source: Sports Med Open. 2025 Jun 7;11:65. doi: 10.1186/s40798-025-00883-0 (PMC12145346; doi:10.1186/s40798-025-00883-0)
Supplement: Supplementary file 9 — Supplementary Material 9: Appendix S9 - Effect of disruptions in boys, girls and mixed groups [file 40798_2025_883_MOESM9_ESM.xlsx]

## Sheet: Feuil1
Supplementary table 8 - Summary of tests employed in studies and their frequency of use
	Tests	Training cessation	Lockdown	Vacations
Cardiorespiratory fitness	1000m run	0	n=4 ; N=2 (Lu et al; Zhou et al)	0
	20 meters shuttle run test	n=10; N=4 (Dsouza ; Garcia ; Santos 1; Santos 2)	0	n=9 ; N=4 (Aphamis ; Christodoulos ; Mann ; Takacs)
	400-m maximal effort front crawl swim test	n=1 ; N =1 (Zacca)	0	0
	50x8m shuttle run	0	n=2 ; N=2 (Li ; Lu)	0
	6 minutes run	0	n=1 ; N=1 (Jarnig)	n=1 ; N=1 (Drenowatz)
	6-minute running/walking test	0	0	n=1 ; N=1 (Vieira)
	800m run	0	n=4 ; n=2 (Lu ; Zhou)	0
	Cooper	0	0	n=2; n=1 (Takacs)
	Cureton test	n=1 ; N=1 (Fazelifar)	0	0
	Ergometer test	n=2 ; N=1 (Melchiorri)	0	0
	Léger test	n=2; N=1 (Fournier)	n=6; N=1 (Ramos)	0
	PACER	0	0	n=15 ; N=7 (Brusseau 1; Brusseau 2; Butterfield ; Fu ; Peralta ; Rodriguez ; Weaver)
	Queens college step test	n=1; N=1 (Atay)	0	n=1; N=1 (Park)
	Treadmill protocol	n=1 ; N=1 (Santana-sosa)	0	n=1 ; N=1 (Meucci)
	Treadmill walking protocol	0	0	n=1 ; N=1 (Carrel)
	YYIRT	n=5 ; N=3 (Clemente ; Rodriguez ; Vianna)	n=4; N=1 (Alvurdu)	0
Muscle strength	10RM elbow flexion	n=1 ; N=1 (Tsolakis)	0	0
	1-kg medicine ball throwing	n=6 ; N=3 (Garrido ; Santos 1; Santos 2)	0	0
	1RM elbow flexion	n=1 ; N=1 (Fontoura)	0	0
	1RM knee extension	n=1 ; N=1 (Fontoura)	0	0
	1RM leg press	n=3; N=2 (Chaouachi ; Pereira)	0	0
	3-kg medicine ball throwing	n=6 ; N=3 (Garrido ; Santos 1; Santos 2)	0	0
	5RM bench press	n=1 ; N=1 (Santana-sosa)	0	0
	5RM lateral row	n=1 ; N=1 (Santana-sosa)	0	0
	5RM leg press	n=1 ; N=1 (Santana-sosa)	0	0
	6RM bench press	n=1; N=1 (Garrido)	0	0
	6RM chest press	n=1; N=1 (Faigenbaum)	0	0
	6RM leg extension	n=2; N=2 (Faigenbaum; Garrido)	0	0
	Back squat	n=2; N=2 (Gavanda; Ingle)	0	0
	Back squat lunges	n=1; N=1 (Ingle)	0	0
	Barbell calf raises	n=1; N=1 (Ingle)	0	0
	Bench press	n=2; N=2 (Gavanda; Ingle)	0	0
	Biceps curl	n=1; N=1 (Ingle)	0	0
	Dumb-bell overhead rows	n=1; N=1 (Ingle)	0	0
	Dumb-bell rows	n=1; N=1 (Ingle)	0	0
	Elbow flexion	n=4; N=3 (Chaouachi; Tsolakis; Zamani)	0	0
	Handgrip	n=7; N=4 (Atay; Chaouachi; Dsouza ; Garcia)	0	0
	Handgrip (left)	0	n=3; N=1 (Ramos)	n=2; N=1 (Aphamis)
	Handgrip (right)	0	n=3; N=1 (Ramos)	n=2; N=1 (Aphamis)
	Handgrip ND	n=2; N=1 (Dsouza)	0	0
	Handgrip/ body mass	n=2; N=1 (Katsanis)	0	0
	Knee extension	n=4; N=3 (Chaouachi; Vassilis; Zamani)	0	0
	Knee flexion	n=3; N=2 (Chaouachi; Vassilis)	0	0
	Left calf strength	n=2; N=1 (Dsouza)	0	0
	Leg press	n=2; N=1 (Granacher)	0	0
	Medicine ball throwing	n=6; N=4 (Fathi; Gavanda; Santos 3; Santos 4)	n=1; N=1 (Jarnig)	0
	Right calf strength	n=2; N=1 (Dsouza)	0	0
	Triceps extension	n=1; N=1 (Ingle)	0	0
Explosive power	CMJ long jump	n=4; N=2 (Santos 1; Santos 2)	0	0
	Single-leg-hop-test	n=1; N=1 (Faigenbaum)	0	0
	Standing broad jump	n=8; N=5 (Clemente; Faigenbaum; Garcia; Ingle; Katsanis)	n=11: N=5 (Jarnig; Lu; Pombo; Ramos; Zhou)	n=5; N=2 (Christodoulos; Drenowatz)
	Triple-hop-test	n=2; N=1 (Clemente)	0	0
	ABA	n=2; N=2 (Santos 3; Santos 4)	0	0
	CMJ	n=21; N=14 (Chaouachi ; Clemente ; Fathi; Garrido; Gavanda; Granacher; Melchiorri; Nunes; Pereira; Santos 1; Santos 2; Santos 3; Santos 4; Vianna)	n=5; N=2 (Alvurdu ; Dauty)	0
	CMJ with arms	0	n=1; N=1 (Dauty)	0
	Drop jump	n=2; N=2 (Santos 3; Santos 4)	0	0
	Horizontal jump	0	0	n=3; N=1 (Meylan)
	Multi bound jump	n=3; N=1 (Fathi)	0	0
	Single leg CMJ	n=4; N=1 (Donti)	0	0
	Squat jump	n=6; N=4 (Fathi; Melchiorri; Santos 3; Santos 4)	n=1; N=1 (Dauty)	n=2; N=1 (Aphamis)
	Vertical jump	n=3; N=3 (Atay; Faigenbaum; Ingle)	0	0
Speed	10-m sprint	n=10; N=5 (Clemente; Fathi; Melchiorri 2; Meylan; Pereira)	0	0
	10x5 meters shuttle run test	n=2; N=1 (Garcia)	0	n=4; N=1 (Christodoulos)
	15-m sprint	n=1; N=1 (Melchiorri 2)	0	0
	20-m sprint	n=7; N=4 (Clemente; Melchiorri 2; Santos 1; Santos 2)	0	n=1; N=1 (Drenowatz)
	2x10m sprint	0	n=2: N=1 (Pombo)	0
	30-m sprint	n=4; N=2 (Melchiorri 2; Meylan)	n=4; N=1 (Alvurdu)	n=2; N=1 (Aphamis)
	40-m sprint	n=2; N=2 (Gavanda; Ingle)	0	0
	4x10 meters shuttle run test	0	n=4; N=2 (Jarnig; Ramos)	0
	50-m sprint	n=1; N=1 (Melchiorri 2)	n=7; N=3 (Li; Lu; Zhou)	0
	5-m sprint	n=5; N=2 (Clemente; Fathi)	0	0
	Repeated sprints	n=2; N=2 (Rodriguez; Vianna)	0	0
Power-strength	300-m shuttle run test (s)	n=1: N=1 (Vianna)	0	0
	Bench trunk curl in 120s	n=2; N=1 (Gonzalez)	0	0
	Calf endurance (left)	n=2; N=1 (Dsouza)	0	0
	Calf endurance (right)	n=2; N=1 (Dsouza)	0	0
	Chin-ups in 1 min	0	n=3; N=1 (Lu)	0
	Curl-up to failure	n=1; N=1 (Faigenbaum)	0	0
	Forearm endurance	n=2; N=1 (Dsouza)	0	0
	Forearm endurance ND	n=2; N=1 (Dsouza)	0	0
	Modified push-ups (n)	n=2; N=1 (Katsanis)	0	0
	Pull-ups to failure	0	n=1; N=1 (Zhou)	0
	Push-ups in 40s	0	0	n=1; N=1 (Drenowatz)
	Push-ups to failure	n=2; N=1 (Katsanis)	0	n=1; N=1 (Park)
	Sit-ups in 1 min	n=1; N=1 (Fazelifar)	n=5; N=3 (Li; Lu ; Zhou)	n=1; N=1 (Vieira)
	Sit-ups in 30s	n=4; N=2 (Garcia; Katsanis)	0	n=4; N=1 (Christodoulos)
	Sit-ups in 40s	0	0	n=1; N=1 (Drenowatz)
	SORENSEN	n=2; N=1 (Gonzalez)	0	0
	Wingate	n=1; N=1 (Atay)	0	0
Flexibility	Stand-and-reach	n=1; N=1 (Gonzalez)	0	n=1; N=1 (Drenowatz)
	Sit-and-reach	n=5; N=3 (Li; Lu; Mayorga Vega)	n=7; N=3 (Li; Lu; Zhou)	n=8; N=5 (Aphamis; Christodoulos; Park; Vieira; Drenowatz)
	Prone quadriceps stretch	n=2; N=1 (Donti)	0	0
	Straight leg raise	n=3; N=1 (Donti)	0	0
Agility	Change of direction	0	n=4; N=1 (Alvurdu)	0
	Ziz-zag test with ball	n=2; N=1 (Clemente)	0	0
	Zig-zag test without ball	n=2; N=1 (Clemente)	0	0
	Three cone shuttle drill test	n=2; N=1 (Clemente)	0	0
	Side jumps in 15 s	0	0	n=1; N=1 (Drenowatz)
	Plate tapping	n=2; N=1 (Garcia)	0	0
	Timed rope-skipping in 1 min	0	n=1; N=1 (Li)	0
	Jumping sideways for 15s	0	n=2; N=1 (Pombo)	0
Balance	Y-balance test (right)	n=2; N=1 (Clemente)	0	0
	Y balance test (left)	n=2; N=1 (Clemente)	0	0
	Backward balancing	0	0	n=1; N=1 (Drenowatz)
	Stand on one foot	n=1; N=1 (Faigenbaum)	0	0
	Flamingo	n=2; N=1 (Garcia)	0	0
	One leg stand	n=4; N=1 (Granacher)	0	0
	Shifting platforms for 20s	0	n=2; N=1 (Pombo)	0
